# Supplementary material for: Genome Wide Association Mapping of Grain Arsenic, Copper, Molybdenum and Zinc in Rice (Oryza sativa L.) Grown at Four International Field Sites
Source: PLoS One. 2014 Feb 25;9(2):e89685. doi: 10.1371/journal.pone.0089685 (PMC3934919; doi:10.1371/journal.pone.0089685)
Supplement: Table S3 — List of significant SNPs associated with the accumulation of arsenic within rice grains. (XLSX) [file pone.0089685.s004.xlsx]

## Sheet: Sheet1
Field site	Marker	Chromosome	BP	P-value	-Log(P)	Association detected in	major allele	minor allele	Number of major alleles	Number of minor alleles	MAF(%)
Texas	id1003500	1	4180711	3.66065e-05	4.43644	AUS	C	T	51	3	5.56
Arkansas2007	id1007781	1	10804563	9.33129e-05	4.03006	ALL	C	T	192	74	27.82
Arkansas2006	id1009435	1	14357918	2.68937e-06	5.57035	AUS	C	A	37	2	5.13
Qiyang	id1013851	1	23836811	4.08613e-05	4.38869	TEJ	T	C	56	5	8.2
Qiyang	id1013852	1	23837467	5.47496e-05	4.26162	TEJ	G	C	54	5	8.47
Qiyang	id1013870	1	23848387	4.08613e-05	4.38869	TEJ	A	C	56	5	8.2
Arkansas2007	id1015726	1	27012000	2.34796e-05	4.62931	TRJ	T	C	67	13	16.25
Arkansas2007	id1016451	1	28165557	9.83595e-05	4.00718	TRJ	A	G	45	34	43.04
Arkansas2007	id1016535	1	28282599	1.67924e-06	5.77489	TRJ	C	T	45	34	43.04
Arkansas2007	id1016538	1	28282914	3.44649e-06	5.46262	TRJ	C	T	45	33	42.31
Arkansas2007	id1016553	1	28309272	7.14751e-05	4.14585	TRJ	T	C	42	36	46.15
Arkansas2007	id1016570	1	28318987	5.62184e-05	4.25012	TRJ	A	T	42	37	46.84
Arkansas2007	id1016573	1	28321293	6.00851e-05	4.22123	TRJ	A	G	42	36	46.15
Arkansas2007	id1016674	1	28477615	1.06102e-05	4.97428	TRJ	T	C	49	29	37.18
Arkansas2007	id1016682	1	28479804	3.02619e-06	5.5191	TRJ	A	T	50	29	36.71
Arkansas2007	id1016690	1	28483872	3.52484e-05	4.45286	TRJ	A	T	51	23	31.08
Arkansas2007	id1016692	1	28484429	5.57356e-05	4.25387	TRJ	T	C	47	33	41.25
Arkansas2007	id1016693	1	28484596	6.12402e-06	5.21296	TRJ	C	A	51	29	36.25
Arkansas2007	id1016697	1	28485984	7.73932e-07	6.1113	TRJ	A	T	48	20	29.41
Arkansas2007	id1018221	1	30309494	2.09361e-05	4.6791	ALL	T	C	230	44	16.06
Arkansas2007	id1020936	1	33740070	4.4094e-05	4.35562	ALL	C	T	226	54	19.29
Arkansas2007	wd1001849	1	34017176	2.51464e-07	6.59952	ALL	G	A	225	53	19.06
Arkansas2007	id1021502	1	34565794	4.51731e-06	5.34512	ALL	G	A	227	54	19.22
Faridpur	id1024886	1	39240084	3.29678e-05	4.48191	AUS	C	A	44	7	13.73
Arkansas2006	id1025955	1	40762908	1.15765e-05	4.93642	AUS	C	G	52	3	5.45
Arkansas2006	dd1001311	1	42217905	7.67035e-06	5.11518	AUS	C	A	50	4	7.41
Arkansas2006	id1027368	1	42220345	6.99947e-06	5.15493	AUS	T	G	51	4	7.27
Arkansas2006	dd1001324	1	42225125	6.99947e-06	5.15493	AUS	T	C	51	4	7.27
Arkansas2006	id1027377	1	42226015	6.99947e-06	5.15493	AUS	T	G	51	4	7.27
Arkansas2006	dd1001331	1	42230335	6.99947e-06	5.15493	AUS	C	T	51	4	7.27
Arkansas2006	id1027382	1	42235376	6.99947e-06	5.15493	AUS	G	T	51	4	7.27
Arkansas2006	id1027395	1	42254768	6.99947e-06	5.15493	AUS	G	A	51	4	7.27
Arkansas2006	dd1001365	1	42254899	6.99947e-06	5.15493	AUS	T	C	51	4	7.27
Arkansas2006	id1027397	1	42255134	6.99947e-06	5.15493	AUS	T	A	51	4	7.27
Arkansas2006	id1027486	1	42306750	8.73655e-06	5.05866	AUS	T	G	47	4	7.84
Arkansas2006	id1027487	1	42307199	1.07201e-05	4.9698	AUS	A	C	46	4	8
Arkansas2006	id1027491	1	42309220	6.99947e-06	5.15493	AUS	A	G	51	4	7.27
Arkansas2006	id1027494	1	42310336	1.20607e-05	4.91863	AUS	G	T	48	4	7.69
Arkansas2006	id1027497	1	42312318	6.99947e-06	5.15493	AUS	G	A	51	4	7.27
Arkansas2006	id1027499	1	42313121	8.45872e-06	5.0727	AUS	T	A	50	4	7.41
Arkansas2006	id1027500	1	42314842	6.99947e-06	5.15493	AUS	C	G	51	4	7.27
Arkansas2006	id1027709	1	42435364	8.02683e-05	4.09546	AUS	T	C	52	3	5.45
Arkansas2006	id1027715	1	42438398	8.02683e-05	4.09546	AUS	C	T	52	3	5.45
Arkansas2007	id1027861	1	42588101	3.85999e-05	4.41341	AUS	A	G	29	8	21.62
Arkansas2007	dd1002297	1	42590349	3.60791e-05	4.44274	AUS	A	G	43	8	15.69
Arkansas2007	dd1002360	1	42597072	3.55354e-05	4.44934	AUS	G	A	44	8	15.38
Arkansas2007	id1027923	1	42597604	4.13624e-05	4.38339	AUS	C	T	36	7	16.28
Arkansas2007	id1027945	1	42609769	1.87182e-05	4.72774	AUS	C	T	43	9	17.31
Arkansas2007	id1027993	1	42617575	3.82856e-05	4.41696	AUS	C	T	42	10	19.23
Arkansas2007	dd1002503	1	42618453	1.63776e-05	4.78575	AUS	A	G	44	10	18.52
Arkansas2007	id1028021	1	42621755	2.37402e-05	4.62452	AUS	T	C	43	10	18.87
Arkansas2007	id1028023	1	42621858	7.35903e-05	4.13318	AUS	G	T	45	8	15.09
Arkansas2007	id1028025	1	42622100	3.91271e-05	4.40752	AUS	C	T	42	8	16
Arkansas2007	id1028031	1	42622627	1.83158e-05	4.73717	AUS	G	A	42	10	19.23
Arkansas2007	id1028034	1	42622795	3.55354e-05	4.44934	AUS	G	T	44	8	15.38
Arkansas2007	id1028043	1	42623874	1.4231e-05	4.84676	AUS	G	A	43	10	18.87
Arkansas2007	id1028045	1	42624192	1.63776e-05	4.78575	AUS	G	T	44	10	18.52
Arkansas2007	id1028048	1	42624337	9.90669e-05	4.00407	AUS	A	G	45	8	15.09
Qiyang	dd1002576	1	42624544	5.23131e-05	4.28139	All	T	A	168	14	7.69
Arkansas2007	id1028057	1	42626336	4.72615e-05	4.32549	AUS	G	A	43	8	15.69
Arkansas2007	id1028066	1	42627938	3.2827e-05	4.48377	AUS	G	C	42	7	14.29
Arkansas2007	id1028092	1	42651228	1.63776e-05	4.78575	AUS	C	T	44	10	18.52
Arkansas2007	id1028094	1	42653198	3.671e-05	4.43522	AUS	T	C	43	9	17.31
Arkansas2007	dd1002767	1	42691370	6.6818e-05	4.17511	AUS	C	T	28	11	28.21
Arkansas2006	id2001171	2	1466547	3.9221e-05	4.40648	AUS	T	C	44	8	15.38
Arkansas2006	id2001175	2	1467633	3.44412e-05	4.46292	AUS	A	T	47	8	14.55
Arkansas2006	wd2000006	2	1475052	5.03672e-05	4.29785	AUS	A	G	43	8	15.69
Qiyang	id2006579	2	16347396	4.24958e-06	5.37165	AUS	G	C	19	11	36.67
Arkansas2007	wd3000208	3	6793540	8.546e-05	4.06824	ALL	C	A	172	109	38.79
Arkansas2007	ud3000369	3	6803520	4.95252e-06	5.30517	ALL	G	A	173	100	36.63
Arkansas2007	id3003829	3	6811099	6.06708e-05	4.21702	ALL	G	T	169	105	38.32
Arkansas2007	ud3000373	3	6856483	9.30168e-05	4.03144	ALL	C	G	169	92	35.25
Arkansas2007	id3003840	3	6895727	2.514e-05	4.59964	ALL	C	T	193	17	8.1
Arkansas2007	ud3000386	3	6985586	1.5117e-07	6.82053	ALL	T	A	164	108	39.71
Arkansas2007	id3003859	3	6991492	1.24138e-06	5.90609	ALL	A	G	165	113	40.65
Arkansas2007	id3003898	3	7077816	1.37109e-06	5.86293	ALL	G	T	165	115	41.07
Arkansas2007	id3003939	3	7145372	2.98355e-06	5.52527	ALL	T	C	164	116	41.43
Arkansas2007	id3003948	3	7165637	9.08812e-07	6.04153	ALL	C	T	167	114	40.57
Arkansas2007	ud3000406	3	7230516	1.22071e-06	5.91339	ALL	A	G	165	114	40.86
Arkansas2007	id3004272	3	7992124	6.68701e-07	6.17477	ALL	A	G	164	117	41.64
Arkansas2007	id3004283	3	7996313	3.03746e-07	6.51749	ALL	C	T	160	104	39.39
Arkansas2007	id3004317	3	8107933	9.66072e-06	5.01499	ALL	G	T	214	61	22.18
Arkansas2007	id3004320	3	8109294	2.11346e-05	4.67501	ALL	T	C	223	56	20.07
Arkansas2007	ud3000464	3	8167303	5.82804e-06	5.23448	ALL	A	G	223	58	20.64
Arkansas2007	id3004326	3	8167603	6.68701e-07	6.17477	ALL	G	A	164	117	41.64
Arkansas2007	id3004334	3	8191470	3.88024e-07	6.41114	ALL	G	A	164	116	41.43
Arkansas2007	id3004343	3	8196927	6.68701e-07	6.17477	ALL	C	T	164	117	41.64
Arkansas2007	id3004358	3	8216229	1.33766e-05	4.87365	ALL	C	A	220	55	20
Arkansas2007	id3004399	3	8329577	2.19744e-09	8.65808	ALL	C	T	165	115	41.07
Arkansas2007	id3004415	3	8339242	1.01015e-05	4.99561	ALL	T	C	151	93	38.11
Arkansas2007	id3004422	3	8346585	2.40485e-09	8.61891	ALL	A	G	165	114	40.86
Faridpur	id3006415	3	12507168	6.45021e-05	4.19043	AUS	G	A	42	4	8.7
Texas	id3006684	3	12981180	9.83444e-05	4.00725	AUS	T	C	49	6	10.91
Texas	id3006720	3	13010402	9.83444e-05	4.00725	AUS	T	C	49	6	10.91
Arkansas2007	id3008067	3	16116797	8.22732e-06	5.08474	IND	G	A	51	10	16.39
Arkansas2007	id3008068	3	16116878	2.51209e-06	5.59996	IND	C	T	47	14	22.95
Texas	id3009962	3	21239282	6.99723e-05	4.15507	AUS	T	G	49	4	7.55
Arkansas2006	id3010850	3	24425829	1.80671e-05	4.74311	AUS	A	T	50	3	5.66
Arkansas2006	id3010870	3	24492231	1.15765e-05	4.93642	AUS	C	T	52	3	5.45
Texas	id3010870	3	24492231	7.70243e-05	4.11337	ALL	T	C	202	100	33.11
Arkansas2006	ud3001374	3	24686690	1.98396e-05	4.70247	ALL	G	A	245	23	8.58
Faridpur	id3011244	3	26778561	7.38426e-05	4.13169	AUS	G	A	40	5	11.11
Faridpur	id3011367	3	26997330	4.84166e-05	4.31501	AUS	G	A	46	5	9.8
Faridpur	id3011380	3	27045957	3.61104e-05	4.44237	AUS	A	G	41	5	10.87
Faridpur	id3011389	3	27051120	4.84166e-05	4.31501	AUS	T	C	46	5	9.8
Faridpur	id3011394	3	27083714	6.93156e-05	4.15917	AUS	T	C	44	5	10.2
Faridpur	ud3001518	3	27119734	4.84166e-05	4.31501	AUS	C	A	46	5	9.8
Faridpur	id3011414	3	27121424	4.84166e-05	4.31501	AUS	G	A	46	5	9.8
Faridpur	id3011421	3	27149652	2.05911e-07	6.68632	AUS	A	G	39	5	11.36
Faridpur	id3011448	3	27233530	6.15785e-06	5.21057	AUS	T	C	44	5	10.2
Faridpur	id3011459	3	27244601	4.84166e-05	4.31501	AUS	G	T	46	5	9.8
Faridpur	id3011478	3	27252659	5.54327e-05	4.25623	AUS	A	T	45	5	10
Faridpur	id3011485	3	27274022	6.17328e-05	4.20948	AUS	A	G	43	5	10.42
Faridpur	id3011493	3	27278957	4.84166e-05	4.31501	AUS	T	C	46	5	9.8
Faridpur	id3011500	3	27292413	4.84166e-05	4.31501	AUS	C	T	46	5	9.8
Faridpur	id3011502	3	27294316	4.84166e-05	4.31501	AUS	T	C	46	5	9.8
Faridpur	id3011506	3	27304002	4.84166e-05	4.31501	AUS	G	A	46	5	9.8
Faridpur	id3011516	3	27307101	4.84166e-05	4.31501	AUS	C	A	46	5	9.8
Faridpur	id3011531	3	27340047	7.22514e-05	4.14115	AUS	T	G	39	5	11.36
Faridpur	id3011582	3	27382750	3.81129e-05	4.41893	AUS	A	G	45	5	10
Faridpur	id3011947	3	27572138	6.1702e-05	4.2097	AUS	A	C	44	5	10.2
Faridpur	id3011954	3	27575221	3.59714e-05	4.44404	AUS	C	G	44	5	10.2
Faridpur	id3011961	3	27600946	4.84166e-05	4.31501	AUS	G	A	46	5	9.8
Faridpur	id3011970	3	27608370	1.9063e-05	4.71981	AUS	T	C	42	6	12.5
Faridpur	id3011991	3	27627113	2.12313e-05	4.67302	AUS	T	G	45	5	10
Texas	id3016094	3	33271636	1.6295e-06	5.78795	ALL	T	G	247	54	17.94
Texas	id3016167	3	33361377	1.06927e-06	5.97091	ALL	G	A	246	56	18.54
Texas	id3016193	3	33381125	1.06927e-06	5.97091	ALL	G	C	246	56	18.54
Arkansas2007	id3016365	3	33542571	1.2584e-06	5.90018	IND	T	C	54	3	5.26
Arkansas2007	id3016683	3	34117677	2.40941e-05	4.61809	IND	C	A	55	6	9.84
Arkansas2007	id3016688	3	34123650	3.19714e-05	4.49524	IND	G	A	53	6	10.17
Arkansas2007	id3016689	3	34161626	1.4816e-06	5.82927	IND	A	G	55	5	8.33
Arkansas2007	id3016691	3	34162853	1.4816e-06	5.82927	IND	T	C	55	5	8.33
Arkansas2007	id4001471	4	3583791	9.18948e-05	4.03671	ALL	C	T	234	41	14.91
Arkansas2006	id4001535	4	3707737	1.05202e-05	4.97798	IND	A	G	14	12	46.15
Qiyang	id4003858	4	13077828	3.33682e-05	4.47667	AUS	C	T	17	11	39.29
Faridpur	id4005379	4	18476030	1.16907e-05	4.93216	AUS	G	A	22	4	15.38
Arkansas2006	id4008022	4	24010151	3.98744e-05	4.39931	ALL	C	T	162	46	22.12
Arkansas2006	id4008031	4	24050705	8.42552e-05	4.0744	ALL	A	G	227	45	16.54
Texas	id4008031	4	24050705	3.8539e-05	4.4141	ALL	A	G	249	53	17.55
Arkansas2006	id4008050	4	24112296	8.42552e-05	4.0744	ALL	C	T	227	45	16.54
Texas	id4008050	4	24112296	3.8539e-05	4.4141	ALL	C	T	249	53	17.55
Qiyang	id4008364	4	24861118	7.16793e-05	4.14461	AUS	A	G	32	8	20
Qiyang	id4009210	4	27837536	7.17221e-05	4.14435	IND	A	G	34	14	29.17
Qiyang	id4009212	4	27837819	5.09829e-05	4.29258	IND	G	A	35	13	27.08
Qiyang	id4009214	4	27838838	3.88765e-05	4.41031	IND	A	G	35	10	22.22
Qiyang	id4009230	4	27866283	7.17221e-05	4.14435	IND	A	T	34	14	29.17
Qiyang	id4010914	4	31715352	1.41969e-05	4.84781	AUS	A	G	36	15	29.41
Arkansas2007	id4010922	4	31719218	1.07505e-05	4.96857	TEJ	G	A	75	8	9.64
Arkansas2007	id4012425	4	35091073	9.16956e-05	4.03765	ALL	T	G	219	59	21.22
Texas	id5008388	5	20090646	2.89696e-05	4.53806	ALL	C	T	191	44	18.72
Arkansas2007	id5009445	5	22125044	8.12843e-05	4.08999	ALL	A	G	201	80	28.47
Arkansas2007	id5009534	5	22226550	7.64507e-05	4.11662	ALL	T	C	205	60	22.64
Arkansas2007	id5009534	5	22226550	3.19649e-07	6.49533	AUS	C	T	36	14	28
Arkansas2007	id5009556	5	22268053	3.63632e-05	4.43934	ALL	T	A	231	46	16.61
Arkansas2007	id5009721	5	22384489	8.64238e-08	7.06337	AUS	A	G	39	14	26.42
Qiyang	id5009818	5	22440664	5.17471e-05	4.28611	AUS	G	T	35	15	30
Qiyang	id5009830	5	22444173	4.40541e-05	4.35601	AUS	T	C	32	14	30.43
Arkansas2007	id5009871	5	22513300	2.82351e-06	5.54921	AUS	C	T	39	10	20.41
Arkansas2007	id5009927	5	22543988	2.87869e-06	5.54081	AUS	T	C	37	12	24.49
Arkansas2007	id5009964	5	22589962	1.05675e-06	5.97603	AUS	A	G	38	12	24
Qiyang	id5010770	5	23796112	1.64969e-05	4.7826	AUS	T	G	24	20	45.45
Qiyang	id5010957	5	24006542	5.89682e-05	4.22938	AUS	C	T	34	17	33.33
Qiyang	id6000819	6	935662	8.25188e-05	4.08345	IND	G	A	32	2	5.88
Arkansas2007	ud6000062	6	1442147	3.32538e-05	4.47816	IND	G	A	49	12	19.67
Arkansas2007	id6002102	6	2747386	6.00465e-05	4.22151	IND	A	G	52	6	10.34
Arkansas2007	id6002118	6	2752401	2.60378e-05	4.5844	IND	G	A	55	6	9.84
Arkansas2007	id6002120	6	2752547	2.60378e-05	4.5844	IND	T	G	55	6	9.84
Arkansas2007	id6002818	6	3430848	6.49566e-05	4.18738	IND	A	G	41	3	6.82
Arkansas2007	wd6000096	6	3564084	9.80994e-05	4.00833	IND	A	G	52	3	5.45
Faridpur	id6008718	6	14526093	8.20905e-05	4.08571	TRJ	T	C	66	9	12
Faridpur	ud6000659	6	15813959	1.93239e-05	4.71391	TRJ	A	C	35	9	20.45
Faridpur	id6009517	6	16785811	3.33534e-05	4.47686	TRJ	T	C	44	8	15.38
Arkansas2006	id6010842	6	20733424	5.52928e-05	4.25733	IND	C	T	20	9	31.03
Arkansas2006	id6011842	6	23041869	9.73259e-05	4.01177	TRJ	A	G	46	25	35.21
Texas	id6012986	6	24453659	9.76963e-05	4.01012	AUS	G	A	14	1	6.67
Texas	id6015045	6	26831608	9.81218e-05	4.00823	TRJ	A	G	69	10	12.66
Arkansas2007	ud7000315	7	4220284	4.83747e-05	4.31538	IND	A	T	55	4	6.78
Arkansas2007	id7000576	7	4224845	4.83747e-05	4.31538	IND	A	G	55	4	6.78
Arkansas2007	id7000582	7	4263809	4.22866e-05	4.3738	IND	G	T	57	4	6.56
Arkansas2007	id7000985	7	5932127	1.26338e-06	5.89846	ALL	C	T	214	25	10.46
Arkansas2007	id7000985	7	5932127	2.28867e-06	5.64042	IND	C	T	46	15	24.59
Arkansas2007	id7000987	7	5936545	2.76835e-08	7.55778	ALL	G	T	226	23	9.24
Arkansas2007	id7000987	7	5936545	2.28867e-06	5.64042	IND	G	T	46	15	24.59
Arkansas2007	id7001030	7	6066856	1.46124e-11	10.8353	ALL	G	A	225	56	19.93
Arkansas2007	id7001030	7	6066856	3.65467e-14	13.4372	IND	G	A	56	5	8.2
Arkansas2007	id7001032	7	6068267	1.86009e-11	10.7305	ALL	T	C	222	55	19.86
Arkansas2007	id7001032	7	6068267	3.65467e-14	13.4372	IND	T	C	56	5	8.2
Arkansas2007	id7001042	7	6090274	2.60255e-09	8.5846	ALL	A	G	227	54	19.22
Arkansas2007	id7001042	7	6090274	3.17336e-12	11.4985	IND	A	G	55	6	9.84
Arkansas2007	wd7000512	7	6416076	3.93138e-05	4.40546	IND	A	T	53	5	8.62
Texas	id7001875	7	10499647	5.14009e-06	5.28903	AUS	C	T	38	4	9.52
Arkansas2006	id7002453	7	15400184	1.64884e-05	4.78282	AUS	T	C	45	5	10
Arkansas2007	id7002460	7	15408151	9.88259e-05	4.00513	ALL	G	A	238	42	15
Arkansas2007	id7002460	7	15408151	6.85742e-05	4.16384	AUS	A	G	42	11	20.75
Arkansas2007	id7002476	7	15617902	4.80047e-05	4.31872	AUS	A	G	43	11	20.37
Arkansas2007	id7002497	7	15728568	1.71601e-05	4.76548	ALL	G	A	235	44	15.77
Arkansas2006	id7002609	7	16257340	1.27921e-05	4.89306	AUS	T	C	51	3	5.56
Arkansas2007	id7002643	7	16431718	4.58123e-06	5.33902	ALL	G	A	183	85	31.72
Arkansas2006	id7002647	7	16447993	1.15765e-05	4.93642	AUS	C	T	52	3	5.45
Arkansas2006	id7002653	7	16449199	1.15765e-05	4.93642	AUS	A	T	52	3	5.45
Arkansas2006	wd7002311	7	16476208	4.73026e-06	5.32512	AUS	A	T	48	3	5.88
Arkansas2006	id7002666	7	16512007	1.83749e-05	4.73577	AUS	A	G	44	3	6.38
Arkansas2006	id7002675	7	16584177	1.68258e-05	4.77403	AUS	G	A	50	3	5.66
Arkansas2006	id7002688	7	16801939	1.15765e-05	4.93642	AUS	C	A	52	3	5.45
Arkansas2006	ud7001133	7	16868277	1.15765e-05	4.93642	AUS	T	C	52	3	5.45
Arkansas2006	id7002690	7	16868541	5.46945e-06	5.26206	AUS	C	T	49	3	5.77
Arkansas2006	id7002693	7	16892379	1.55887e-05	4.80719	AUS	G	T	48	3	5.88
Arkansas2006	id7002701	7	16896071	5.46945e-06	5.26206	AUS	A	T	49	3	5.77
Arkansas2007	id7002719	7	16963837	2.82826e-06	5.54848	ALL	G	A	239	42	14.95
Arkansas2007	id7002719	7	16963837	1.83286e-05	4.73687	AUS	A	G	42	12	22.22
Arkansas2007	ud7001144	7	17090384	1.83286e-05	4.73687	AUS	T	C	42	12	22.22
Arkansas2007	id7002921	7	18692392	8.47118e-05	4.07206	IND	T	A	51	10	16.39
Arkansas2007	id7002975	7	19140860	3.48255e-05	4.4581	TRJ	C	T	40	3	6.98
Arkansas2007	ud7001486	7	20815847	7.15975e-05	4.1451	ALL	C	A	235	46	16.37
Texas	id7004050	7	23097351	8.01023e-05	4.09635	ALL	G	T	137	117	46.06
Texas	id7004596	7	24844032	1.16032e-05	4.93542	TRJ	C	T	62	21	25.3
Arkansas2006	id7005172	7	26601353	5.23466e-06	5.28111	AUS	C	A	52	3	5.45
Arkansas2006	id7005174	7	26601976	5.75931e-06	5.23963	AUS	T	C	49	3	5.77
Faridpur	id7005541	7	27792662	1.71556e-05	4.76559	TRJ	C	T	68	10	12.82
Arkansas2006	id7005960	7	29163231	1.525e-05	4.81673	AUS	A	T	51	3	5.56
Arkansas2006	id7005976	7	29178593	1.03057e-05	4.98692	AUS	C	T	51	3	5.56
Arkansas2006	id7005984	7	29185592	1.15765e-05	4.93642	AUS	G	A	52	3	5.45
Arkansas2006	id7005985	7	29185809	1.15765e-05	4.93642	AUS	T	C	52	3	5.45
Arkansas2006	id7005990	7	29187797	1.15765e-05	4.93642	AUS	T	G	52	3	5.45
Arkansas2007	id8000453	8	1649078	3.61881e-05	4.44143	TEJ	T	A	81	5	5.81
Arkansas2006	id8000795	8	2764973	5.5906e-05	4.25254	ALL	A	G	205	59	22.35
Faridpur	id8002959	8	9200521	5.39515e-05	4.268	All	A	T	211	39	15.6
Texas	id8006069	8	21581339	1.70971e-05	4.76708	TRJ	G	A	58	20	25.64
Texas	id8006098	8	21629592	2.46264e-05	4.6086	ALL	T	C	151	146	49.16
Texas	id8006098	8	21629592	4.8624e-05	4.31315	TRJ	C	T	56	27	32.53
Texas	id8006102	8	21632673	5.21117e-05	4.28306	ALL	T	A	153	146	48.83
Texas	id8006102	8	21632673	4.25982e-05	4.37061	TRJ	A	T	55	27	32.93
Texas	id8006111	8	21646549	3.98921e-05	4.39911	ALL	C	T	153	147	49
Texas	id8006111	8	21646549	8.34855e-05	4.07839	TRJ	T	C	56	27	32.53
Texas	id8006113	8	21647803	4.07942e-05	4.3894	ALL	A	C	153	147	49
Texas	id8006113	8	21647803	8.34855e-05	4.07839	TRJ	C	A	56	27	32.53
Arkansas2007	wd9000725	9	4081561	3.36139e-07	6.47348	ALL	T	C	157	98	38.43
Arkansas2007	id9002059	9	7079287	5.50994e-06	5.25885	ALL	T	C	161	112	41.03
Arkansas2007	id9002081	9	7083468	2.50033e-05	4.602	ALL	T	C	151	110	42.15
Arkansas2007	wd9001098	9	7105099	1.33595e-06	5.87421	ALL	T	C	163	114	41.16
Arkansas2007	id9002089	9	7139395	2.9445e-05	4.53099	ALL	T	G	155	105	40.38
Arkansas2007	id9002115	9	7162651	5.27932e-05	4.27742	ALL	A	G	143	97	40.42
Arkansas2007	id9002413	9	7874184	3.43225e-05	4.46442	ALL	A	G	241	40	14.23
Arkansas2007	id9002433	9	7920702	8.27325e-06	5.08232	ALL	G	A	170	110	39.29
Arkansas2007	id9002434	9	7922740	8.52702e-06	5.0692	ALL	C	T	170	108	38.85
Arkansas2007	wd9001924	9	13679172	5.7803e-05	4.23805	ALL	C	T	252	28	10
Arkansas2007	id9003709	9	13692669	2.2339e-05	4.65094	ALL	A	C	253	27	9.64
Arkansas2007	id9003716	9	13696905	1.24592e-05	4.90451	ALL	G	A	246	26	9.56
Arkansas2007	id9006190	9	17924766	7.01303e-06	5.15409	IND	G	C	34	2	5.56
Faridpur	id9007407	9	21839836	7.27546e-05	4.13814	All	G	T	143	85	37.28
Arkansas2007	id9007624	9	22259865	8.4193e-05	4.07472	ALL	T	C	176	61	25.74
Arkansas2007	id9007649	9	22274163	8.76453e-05	4.05727	ALL	G	A	175	106	37.72
Arkansas2007	id9007660	9	22277268	9.47104e-05	4.0236	ALL	T	C	172	94	35.34
Arkansas2007	id9007673	9	22287135	8.76453e-05	4.05727	ALL	T	C	175	106	37.72
Arkansas2007	id9007743	9	22407536	3.49731e-06	5.45627	ALL	A	G	166	114	40.71
Arkansas2007	id9007744	9	22451099	1.62175e-05	4.79002	ALL	C	T	166	106	38.97
Arkansas2007	id9007780	9	22546809	6.97239e-11	10.1566	ALL	G	A	164	115	41.22
Arkansas2007	id9007783	9	22549747	1.09562e-10	9.96034	ALL	A	G	154	110	41.67
Arkansas2007	ud9001410	9	22560099	8.24434e-11	10.0838	ALL	G	A	164	115	41.22
Arkansas2007	id9007784	9	22600362	5.7677e-10	9.239	ALL	A	G	165	116	41.28
Arkansas2007	id9007790	9	22636940	6.01896e-08	7.22048	ALL	A	G	164	103	38.58
Texas	id11000097	11	560550	9.53625e-05	4.02062	IND	T	C	50	3	5.66
Arkansas2006	id11000693	11	2236248	3.00899e-05	4.52158	IND	T	G	30	26	46.43
Texas	id11001983	11	4967620	1.2295e-06	5.91027	IND	G	A	62	8	11.43
Texas	id11001993	11	4986776	1.18812e-05	4.92514	IND	G	T	62	7	10.14
Texas	id11002057	11	5027233	4.09095e-06	5.38818	IND	A	T	60	10	14.29
Texas	id11002104	11	5129534	3.10904e-06	5.50737	IND	G	A	59	10	14.49
Texas	id11002107	11	5138677	1.2295e-06	5.91027	IND	T	C	62	8	11.43
Texas	id11002118	11	5145179	1.2295e-06	5.91027	IND	T	A	62	8	11.43
Texas	id11002125	11	5164744	6.77847e-06	5.16887	IND	G	A	62	6	8.82
Texas	id11002216	11	5374440	1.72679e-06	5.76276	IND	A	G	63	7	10
Texas	id11002278	11	5493723	2.46196e-05	4.60872	IND	G	C	65	5	7.14
Texas	id11002284	11	5509639	7.9653e-05	4.0988	IND	T	C	60	7	10.45
Texas	id11002302	11	5525883	2.46196e-05	4.60872	IND	G	A	65	5	7.14
Texas	id11002323	11	5565676	2.44217e-05	4.61222	IND	G	A	64	5	7.25
Texas	id11002395	11	5704481	2.98027e-05	4.52574	TRJ	T	C	57	18	24
Texas	id11003844	11	10564244	1.5923e-05	4.79798	AUS	T	C	35	2	5.41
Arkansas2006	id11006963	11	18659938	4.7277e-05	4.32535	IND	G	A	27	16	37.21
Faridpur	id11008205	11	21573064	4.02557e-06	5.39517	TEJ	C	A	52	17	24.64
Arkansas2007	id11008206	11	21573705	5.68215e-07	6.24549	ALL	C	T	222	44	16.54
Texas	dd11000467	11	21953047	2.55489e-05	4.59263	AUS	A	G	49	3	5.77
Faridpur	dd11000922	11	22112602	4.94924e-05	4.30546	TRJ	G	C	75	4	5.06
Faridpur	id11008623	11	22112840	4.94924e-05	4.30546	TRJ	T	C	75	4	5.06
Faridpur	id11008625	11	22113119	4.94924e-05	4.30546	TRJ	G	A	75	4	5.06
Texas	id11009960	11	24957843	8.52547e-05	4.06928	IND	C	T	60	10	14.29
Qiyang	id11011021	11	27217385	4.99762e-05	4.30124	TRJ	T	C	43	17	28.33
Qiyang	id11011607	11	28373250	4.25086e-05	4.37152	All	A	G	122	115	48.52
Qiyang	id11011643	11	28422770	1.0738e-05	4.96908	All	T	C	123	96	43.84
Qiyang	id11011673	11	28446187	2.30813e-05	4.63674	All	G	A	121	115	48.73
Arkansas2007	id12000326	12	847268	8.78154e-05	4.05643	ALL	T	C	137	83	37.73
Arkansas2007	id12001111	12	2432558	2.45143e-05	4.61058	IND	T	C	56	3	5.08
Arkansas2006	id12001273	12	3095691	1.16303e-05	4.93441	AUS	T	C	51	3	5.56
Arkansas2006	id12001275	12	3096474	1.50224e-05	4.82326	AUS	C	T	50	3	5.66
Arkansas2006	id12001317	12	3205546	1.15765e-05	4.93642	AUS	G	A	52	3	5.45
Arkansas2006	id12001321	12	3208511	1.15765e-05	4.93642	AUS	C	T	52	3	5.45
Arkansas2006	id12001356	12	3283577	3.91771e-06	5.40697	AUS	T	C	32	2	5.88
Arkansas2006	id12001383	12	3407416	1.15765e-05	4.93642	AUS	C	G	52	3	5.45
Arkansas2006	id12001403	12	3479224	1.41154e-05	4.85031	AUS	C	T	47	3	6
Texas	id12003019	12	7602656	2.35081e-05	4.62878	IND	G	A	61	9	12.86
Texas	id12003032	12	7610306	1.35312e-05	4.86866	IND	G	A	56	9	13.85
Texas	id12003060	12	7661640	2.58286e-05	4.5879	ALL	A	G	186	55	22.82
Texas	id12003060	12	7661640	2.28633e-06	5.64086	IND	G	A	51	12	19.05
Texas	id12003102	12	7677570	8.92078e-05	4.0496	IND	A	C	62	8	11.43
Texas	id12003110	12	7679834	6.24764e-06	5.20428	IND	C	T	61	4	6.15
Texas	ud12000585	12	9398297	5.81085e-05	4.23576	ALL	C	A	242	37	13.26
Arkansas2006	id12003968	12	10135256	1.95558e-05	4.70872	AUS	G	A	45	3	6.25
Qiyang	wd12001105	12	11042253	5.9296e-05	4.22697	TEJ	T	A	45	10	18.18
Qiyang	id12004251	12	11057374	6.57722e-05	4.18196	TEJ	C	T	46	14	23.33
Qiyang	id12004293	12	11219871	6.57722e-05	4.18196	TEJ	A	G	46	14	23.33
Qiyang	id12004297	12	11221320	6.57722e-05	4.18196	TEJ	C	T	46	14	23.33
Qiyang	id12004310	12	11250783	8.25755e-05	4.08315	TEJ	T	C	46	13	22.03
Qiyang	id12004354	12	11359948	8.49146e-05	4.07102	TEJ	G	A	45	14	23.73
Qiyang	id12004427	12	11894416	7.16784e-05	4.14461	TEJ	C	T	46	11	19.3
Qiyang	id12004433	12	12063435	8.38096e-05	4.07671	TEJ	T	C	42	14	25
Qiyang	id12004476	12	12262301	4.35864e-05	4.36065	TEJ	T	G	45	13	22.41
Qiyang	id12004485	12	12349109	2.41868e-05	4.61642	TEJ	T	A	46	13	22.03
Qiyang	id12004488	12	12352791	3.21814e-05	4.4924	TEJ	T	G	46	13	22.03
Qiyang	id12004491	12	12385744	6.38232e-05	4.19502	TEJ	G	A	45	14	23.73
Qiyang	id12004498	12	12388079	6.57722e-05	4.18196	TEJ	C	A	46	14	23.33
Qiyang	id12004583	12	12700764	9.50263e-05	4.02216	TEJ	T	A	44	14	24.14
Qiyang	wd12001772	12	12814132	6.57722e-05	4.18196	TEJ	G	A	46	14	23.33
Qiyang	ud12000775	12	13012045	8.81661e-05	4.0547	TEJ	A	T	43	10	18.87
Qiyang	id12004673	12	13019825	6.87717e-05	4.16259	TEJ	C	A	45	14	23.73
Qiyang	id12004708	12	13098889	7.35028e-05	4.1337	TEJ	T	C	45	14	23.73
Qiyang	id12004739	12	13172989	9.00403e-06	5.04556	TEJ	C	G	42	18	30
Qiyang	id12004863	12	13654099	3.21814e-05	4.4924	TEJ	A	C	46	13	22.03
Faridpur	id12005736	12	16998123	7.1399e-05	4.14631	AUS	T	C	24	4	14.29
Qiyang	id12005759	12	17066542	7.3604e-05	4.1331	IND	C	T	40	6	13.04
Texas	id12006261	12	18735268	3.58537e-05	4.44547	AUS	G	A	16	1	5.88
