# Supplementary material for: Genome Wide Association Mapping of Grain Arsenic, Copper, Molybdenum and Zinc in Rice (Oryza sativa L.) Grown at Four International Field Sites
Source: PLoS One. 2014 Feb 25;9(2):e89685. doi: 10.1371/journal.pone.0089685 (PMC3934919; doi:10.1371/journal.pone.0089685)
Supplement: Table S4 — List of significant SNPs associated with the accumulation of copper within rice grains. (XLSX) [file pone.0089685.s005.xlsx]

## Sheet: Sheet1
Field site	Marker	Chromosome	BP	P-value	-Log(P)	Association detected in	major allele	minor allele	Number of major alleles	Number of minor alleles	MAF(%)
Arkansas2006	id1000280	1	513225	1.7722e-05	4.75149	ALL	A	G	178	84	32.06
Arkansas2006	id1000309	1	522844	1.38956e-05	4.85712	ALL	A	G	227	42	15.61
Arkansas2006	id1000315	1	524466	1.45024e-05	4.83856	ALL	A	G	178	94	34.56
Qiyang	dd1000157	1	7053425	4.48995e-05	4.34776	ALL	G	A	147	44	23.04
Qiyang	id1005353	1	7086172	2.36311e-05	4.62652	TRJ	G	A	72	5	6.49
Qiyang	id1005359	1	7089419	2.36311e-05	4.62652	TRJ	G	A	72	5	6.49
Qiyang	id1005364	1	7090362	2.79492e-05	4.55363	TRJ	G	A	71	5	6.58
Texas	ud1000606	1	13429671	5.42052e-05	4.26596	TRJ	A	T	59	19	24.36
Qiyang	id1012117	1	21141549	6.54857e-05	4.18385	IND	A	G	43	5	10.42
Qiyang	id1012124	1	21151969	6.54857e-05	4.18385	IND	G	A	43	5	10.42
Qiyang	wd1001621	1	21548357	2.69689e-05	4.56914	AUS	A	C	30	3	9.09
Arkansas2007	id1015544	1	26700154	5.43348e-05	4.26492	ALL	A	G	144	136	48.57
Arkansas2007	id1016487	1	28234465	1.83965e-05	4.73526	ALL	C	T	153	128	45.55
Arkansas2007	id1016494	1	28237848	1.83965e-05	4.73526	ALL	G	A	153	128	45.55
Arkansas2007	id1016515	1	28264477	2.05949e-05	4.68624	ALL	T	A	145	126	46.49
Arkansas2007	id1016527	1	28269602	5.14224e-05	4.28885	ALL	A	C	146	126	46.32
Qiyang	id1016578	1	28322262	8.54865e-05	4.0681	ALL	A	G	107	106	49.77
Arkansas2006	id1016682	1	28479804	9.37007e-06	5.02826	TRJ	A	T	51	31	37.8
Arkansas2006	id1016690	1	28483872	1.1993e-05	4.92107	TRJ	A	T	52	25	32.47
Arkansas2007	id1016692	1	28484429	8.7572e-05	4.05763	ALL	C	T	148	133	47.33
Arkansas2006	id1016693	1	28484596	8.00448e-06	5.09667	TRJ	C	A	52	31	37.35
Arkansas2006	id1016697	1	28485984	8.04335e-06	5.09456	TRJ	A	T	49	22	30.99
Arkansas2006	id1016719	1	28538131	9.01716e-05	4.04493	TRJ	C	A	43	27	38.57
Qiyang	id1017914	1	30012939	7.207e-05	4.14225	IND	A	G	42	5	10.64
Qiyang	id1018081	1	30171902	2.77423e-05	4.55686	IND	T	G	30	4	11.76
Arkansas2006	id1019829	1	32325799	5.23451e-05	4.28112	TRJ	C	A	49	33	40.24
Arkansas2006	id1019868	1	32348341	4.82649e-05	4.31637	TRJ	T	C	48	32	40
Arkansas2006	id1019870	1	32348890	2.22645e-05	4.65239	TRJ	G	A	50	33	39.76
Arkansas2006	id1019891	1	32358779	3.24353e-05	4.48898	TRJ	T	C	49	33	40.24
Arkansas2006	id1019902	1	32363719	3.31896e-05	4.479	TRJ	T	G	49	34	40.96
Arkansas2006	id1019915	1	32370521	3.56569e-05	4.44786	TRJ	T	C	50	32	39.02
Arkansas2006	id1019938	1	32425985	1.85992e-05	4.73051	TRJ	C	T	48	35	42.17
Arkansas2006	id1019939	1	32435806	1.85992e-05	4.73051	TRJ	G	T	48	35	42.17
Arkansas2006	id1019953	1	32441170	1.85992e-05	4.73051	TRJ	A	T	48	35	42.17
Arkansas2006	id1019973	1	32455089	1.24414e-05	4.90513	TRJ	T	C	49	34	40.96
Arkansas2006	id1019977	1	32456826	4.8172e-06	5.31721	TRJ	C	G	45	33	42.31
Arkansas2006	id1020000	1	32472808	1.85992e-05	4.73051	TRJ	T	C	48	35	42.17
Arkansas2006	id1020003	1	32473506	1.24414e-05	4.90513	TRJ	A	G	49	34	40.96
Arkansas2006	id1020024	1	32506762	7.86016e-05	4.10457	TRJ	G	A	48	35	42.17
Arkansas2006	id1020033	1	32508533	7.86016e-05	4.10457	TRJ	A	C	48	35	42.17
Arkansas2006	id1020060	1	32533990	9.96115e-05	4.00169	TRJ	T	A	48	32	40
Texas	id1020204	1	32692573	1.00277e-07	6.9988	IND	C	A	43	26	37.68
Texas	id1020209	1	32695178	1.4391e-06	5.84191	IND	T	A	41	27	39.71
Texas	id1020214	1	32696977	1.06018e-06	5.97462	IND	G	A	40	30	42.86
Texas	id1020225	1	32703752	1.16776e-06	5.93265	IND	C	A	40	29	42.03
Texas	id1020229	1	32708402	1.84782e-07	6.73334	IND	C	A	38	21	35.59
Texas	id1020272	1	32767961	9.64418e-06	5.01573	IND	C	T	48	21	30.43
Texas	id1020280	1	32772164	6.58704e-05	4.18131	IND	T	A	44	25	36.23
Texas	id1020304	1	32786186	5.09627e-05	4.29275	IND	C	G	45	25	35.71
Texas	id1020345	1	32839977	5.09627e-05	4.29275	IND	G	C	45	25	35.71
Texas	id1020355	1	32845733	3.01643e-05	4.52051	IND	A	G	47	20	29.85
Texas	id1020413	1	32933328	9.64418e-06	5.01573	IND	C	T	48	21	30.43
Texas	id1020472	1	32993552	1.07032e-06	5.97049	IND	G	A	49	21	30
Texas	id1020498	1	32999010	4.52708e-07	6.34418	IND	G	C	51	18	26.09
Texas	id1020512	1	33004364	4.87391e-09	8.31212	IND	C	T	45	24	34.78
Texas	id1020518	1	33006209	1.31452e-08	7.88123	IND	G	A	46	23	33.33
Texas	id1020529	1	33029594	2.69381e-09	8.56963	IND	A	C	43	26	37.68
Texas	id1020563	1	33058461	1.02048e-08	7.9912	IND	T	A	43	20	31.75
Texas	id1020565	1	33058921	8.79573e-07	6.05573	IND	G	T	51	19	27.14
Texas	id1020580	1	33066427	3.75082e-06	5.42587	IND	A	G	48	14	22.58
Texas	id1020583	1	33067862	4.31192e-09	8.36533	IND	G	C	47	22	31.88
Texas	id1020584	1	33068446	3.18829e-09	8.49644	IND	A	G	50	20	28.57
Texas	id1020627	1	33169795	9.76784e-06	5.0102	IND	A	G	20	9	31.03
Texas	id1020631	1	33172915	7.92899e-05	4.10078	ALL	T	C	279	22	7.31
Texas	id1020631	1	33172915	4.12512e-09	8.38456	IND	T	C	48	22	31.43
Texas	id1020640	1	33176763	8.79573e-07	6.05573	IND	T	A	51	19	27.14
Texas	id1020654	1	33185166	7.49852e-05	4.12502	ALL	A	G	280	22	7.28
Texas	id1020654	1	33185166	4.12512e-09	8.38456	IND	A	G	48	22	31.43
Texas	id1020667	1	33188416	3.68985e-06	5.43299	IND	T	C	42	23	35.38
Texas	id1020698	1	33221199	3.05548e-06	5.51492	IND	C	T	52	18	25.71
Texas	id1020721	1	33223795	4.27584e-06	5.36898	IND	A	T	47	21	30.88
Texas	id1020735	1	33228084	3.61964e-08	7.44134	IND	A	C	50	20	28.57
Texas	id1020740	1	33246703	3.05548e-06	5.51492	IND	T	C	52	18	25.71
Texas	id1020747	1	33249743	1.45046e-08	7.8385	IND	T	C	45	25	35.71
Texas	id1020753	1	33252379	3.05548e-06	5.51492	IND	A	T	52	18	25.71
Texas	id1020757	1	33255698	3.05548e-06	5.51492	IND	T	C	52	18	25.71
Texas	id1020764	1	33272471	1.35523e-05	4.86799	IND	G	A	51	13	20.31
Texas	id1020774	1	33313207	1.67075e-06	5.77709	IND	G	A	45	13	22.41
Texas	id1020779	1	33313946	1.45046e-08	7.8385	IND	A	C	45	25	35.71
Texas	id1020780	1	33314115	3.05548e-06	5.51492	IND	T	A	52	18	25.71
Texas	id1020801	1	33362063	9.92889e-09	8.0031	IND	A	C	48	22	31.43
Texas	id1020804	1	33364272	5.01373e-08	7.29984	IND	C	G	49	20	28.99
Texas	id1020817	1	33369243	1.45397e-10	9.83744	IND	G	A	47	23	32.86
Texas	id1020819	1	33369997	1.45046e-08	7.8385	IND	C	G	45	25	35.71
Texas	id1020828	1	33413186	1.71434e-08	7.7659	IND	A	T	47	21	30.88
Texas	id1020843	1	33463565	1.29078e-08	7.88915	IND	C	T	49	21	30
Texas	id1020850	1	33467226	1.45046e-08	7.8385	IND	G	A	45	25	35.71
Texas	id1020910	1	33674557	6.44757e-07	6.1906	IND	C	T	49	16	24.62
Texas	id1020914	1	33683165	5.01373e-08	7.29984	IND	G	A	49	20	28.99
Texas	id1020943	1	33742812	9.61087e-05	4.01724	IND	A	G	40	29	42.03
Texas	id1020972	1	33807868	9.63642e-05	4.01608	IND	T	A	35	30	46.15
Arkansas2006	wd1001827	1	33827939	3.15297e-05	4.50128	IND	A	C	26	6	18.75
Arkansas2007	wd1001827	1	33827939	3.85256e-06	5.41425	IND	A	C	29	6	17.14
Texas	id1021040	1	33924663	2.53827e-05	4.59546	IND	C	A	36	28	43.75
Texas	id1021063	1	33950931	3.05548e-06	5.51492	IND	G	A	52	18	25.71
Texas	id1021082	1	33974036	9.66018e-05	4.01501	IND	C	G	41	29	41.43
Texas	id1021132	1	34086031	5.40039e-07	6.26758	IND	G	A	48	22	31.43
Texas	id1021206	1	34150445	5.66156e-06	5.24706	IND	G	T	49	12	19.67
Texas	id1021211	1	34151692	1.68881e-06	5.77242	IND	C	G	52	17	24.64
Texas	id1021278	1	34279809	6.52544e-05	4.18539	IND	C	A	39	21	35
Texas	id1024159	1	38111539	9.71661e-08	7.01249	IND	A	G	54	15	21.74
Qiyang	id1024347	1	38319960	1.11913e-05	4.95112	AUS	A	G	33	2	5.71
Texas	id1024438	1	38516211	1.31356e-07	6.88155	IND	C	T	51	17	25
Texas	id1024441	1	38537795	6.36745e-08	7.19603	IND	A	T	51	18	26.09
Qiyang	ud1001580	1	39144435	5.57024e-05	4.25413	TRJ	A	C	57	11	16.18
Texas	dd1001357	1	42253213	3.12959e-05	4.50451	IND	C	G	62	7	10.14
Qiyang	id1027835	1	42584111	5.70488e-05	4.24375	AUS	A	G	44	3	6.38
Faridpur	id2001842	2	3253757	8.07321e-07	6.09295	AUS	T	A	44	6	12
Faridpur	id2001871	2	3311815	5.81116e-07	6.23574	AUS	T	G	45	6	11.76
Faridpur	id2001878	2	3317601	5.81116e-07	6.23574	AUS	A	G	45	6	11.76
Faridpur	id2002613	2	4912057	8.47148e-05	4.07204	AUS	A	G	40	5	11.11
Texas	id2004874	2	10210590	7.2231e-05	4.14128	AUS	T	C	30	16	34.78
Qiyang	id2010945	2	25235087	2.63535e-05	4.57916	TRJ	G	A	59	4	6.35
Qiyang	id2011035	2	25372132	3.49544e-07	6.4565	TRJ	G	A	68	6	8.11
Qiyang	id3000735	3	1246361	5.62751e-06	5.24968	TRJ	T	A	58	16	21.62
Qiyang	id3000911	3	1668361	7.59168e-07	6.11966	TRJ	G	A	69	4	5.48
Qiyang	id3001087	3	1952168	1.88406e-05	4.7249	TRJ	A	C	69	7	9.21
Texas	id3002646	3	4511312	5.04919e-05	4.29678	ALL	G	A	230	67	22.56
Qiyang	id3007955	3	15937256	1.17181e-05	4.93114	IND	T	G	45	3	6.25
Faridpur	id3008094	3	16182223	1.79539e-05	4.74584	AUS	G	A	43	7	14
Faridpur	id3008099	3	16186123	1.79539e-05	4.74584	AUS	C	G	43	7	14
Faridpur	id3008173	3	16302341	1.79539e-05	4.74584	AUS	C	G	43	7	14
Arkansas2006	ud3001388	3	24844727	2.12383e-06	5.67288	IND	A	G	38	15	28.3
Arkansas2007	id3011020	3	25463876	5.18329e-05	4.28539	ALL	A	C	211	70	24.91
Faridpur	id4001630	4	4172738	5.76607e-05	4.23912	TRJ	C	G	74	4	5.13
Faridpur	id4001732	4	4271251	5.11611e-05	4.29106	TRJ	C	A	75	4	5.06
Faridpur	id4001806	4	4402894	5.11611e-05	4.29106	TRJ	G	A	75	4	5.06
Faridpur	id4001817	4	4404736	6.34594e-05	4.1975	TRJ	T	C	73	4	5.19
Faridpur	id4001818	4	4404887	5.75574e-05	4.2399	TRJ	T	C	74	4	5.13
Faridpur	id4001836	4	4407554	5.11611e-05	4.29106	TRJ	T	C	75	4	5.06
Faridpur	id4001841	4	4408144	5.11611e-05	4.29106	TRJ	G	C	75	4	5.06
Faridpur	id4001850	4	4409758	5.11611e-05	4.29106	TRJ	T	G	75	4	5.06
Faridpur	id4001908	4	4550573	8.30254e-05	4.08079	TRJ	G	A	71	4	5.33
Faridpur	id4001913	4	4551928	6.50575e-05	4.1867	TRJ	G	C	73	4	5.19
Faridpur	id4001923	4	4554899	5.11611e-05	4.29106	TRJ	A	C	75	4	5.06
Faridpur	id4001937	4	4593387	6.68687e-05	4.17478	TRJ	G	T	73	4	5.19
Arkansas2006	id4004839	4	16815172	2.98798e-05	4.52462	AUS	T	G	31	14	31.11
Qiyang	id4007444	4	22250179	2.30544e-05	4.63725	IND	G	A	37	10	21.28
Qiyang	id4007711	4	23129066	2.6791e-06	5.57201	IND	A	G	37	11	22.92
Texas	ud4001787	4	23922881	1.16638e-05	4.93316	IND	C	T	55	12	17.91
Texas	id4008022	4	24010151	3.33059e-05	4.47748	IND	T	C	51	11	17.74
Texas	id4008042	4	24058918	1.79682e-05	4.7455	IND	T	G	58	12	17.14
Texas	id4008046	4	24084240	3.26298e-05	4.48639	IND	A	G	57	11	16.18
Texas	id4008056	4	24120003	1.79682e-05	4.7455	IND	G	T	58	12	17.14
Texas	ud4001798	4	24139148	1.5839e-05	4.80027	IND	G	T	56	12	17.65
Qiyang	id4009107	4	27631198	4.26148e-05	4.37044	IND	G	T	42	4	8.7
Faridpur	id4009143	4	27663444	8.98072e-05	4.04669	AUS	C	T	28	21	42.86
Qiyang	id4009214	4	27838838	5.67584e-05	4.24597	IND	A	G	35	10	22.22
Faridpur	id4010302	4	30355095	8.36713e-05	4.07742	AUS	G	A	12	3	20
Texas	id4011530	4	32944127	5.15118e-06	5.28809	IND	T	A	42	25	37.31
Qiyang	id5000299	5	568292	1.88759e-09	8.72409	TRJ	G	A	72	5	6.49
Qiyang	id5000341	5	650674	2.42808e-07	6.61474	ALL	A	G	102	91	47.15
Qiyang	id5000341	5	650674	1.64968e-08	7.7826	TRJ	A	G	54	6	10
Qiyang	id5000351	5	692797	5.16983e-06	5.28652	ALL	G	A	135	102	43.04
Qiyang	id5000351	5	692797	1.22023e-05	4.91356	TRJ	G	A	69	8	10.39
Qiyang	id5000365	5	695886	1.22023e-05	4.91356	TRJ	A	C	69	8	10.39
Qiyang	id5000375	5	716648	1.42831e-05	4.84518	ALL	G	T	134	95	41.48
Qiyang	id5000375	5	716648	1.22023e-05	4.91356	TRJ	G	T	69	8	10.39
Qiyang	id5000379	5	718641	1.34315e-06	5.87188	TRJ	A	G	69	7	9.21
Qiyang	id5000385	5	719866	5.95206e-06	5.22533	ALL	A	G	134	100	42.74
Qiyang	id5000385	5	719866	1.22023e-05	4.91356	TRJ	A	G	69	8	10.39
Qiyang	id5000406	5	785424	5.8512e-06	5.23275	ALL	A	T	132	104	44.07
Qiyang	id5000406	5	785424	1.22023e-05	4.91356	TRJ	A	T	69	8	10.39
Qiyang	id5000407	5	785696	2.76783e-06	5.55786	ALL	T	C	133	104	43.88
Qiyang	id5000407	5	785696	1.22023e-05	4.91356	TRJ	T	C	69	8	10.39
Qiyang	id5000411	5	787250	5.91205e-06	5.22826	ALL	T	C	214	22	9.32
Qiyang	id5000411	5	787250	1.22023e-05	4.91356	TRJ	T	C	69	8	10.39
Qiyang	id5000420	5	822311	1.22023e-05	4.91356	TRJ	G	A	69	8	10.39
Qiyang	id5000484	5	863990	1.1353e-05	4.94489	ALL	A	G	128	91	41.55
Qiyang	id5000484	5	863990	1.9816e-05	4.70298	TRJ	A	G	66	8	10.81
Qiyang	id5000502	5	878167	1.22023e-05	4.91356	TRJ	G	A	69	8	10.39
Qiyang	id5000539	5	900501	1.05728e-05	4.97581	ALL	A	C	135	101	42.8
Qiyang	id5000539	5	900501	6.51299e-06	5.18622	TRJ	A	C	70	7	9.09
Qiyang	id5000581	5	935149	6.03381e-06	5.21941	ALL	A	T	132	99	42.86
Qiyang	id5000581	5	935149	6.51299e-06	5.18622	TRJ	A	T	70	7	9.09
Qiyang	id5000585	5	936839	3.3114e-07	6.47999	ALL	A	C	124	99	44.39
Qiyang	id5000585	5	936839	1.1603e-05	4.93543	TRJ	A	C	67	7	9.46
Qiyang	id5000593	5	940392	6.51299e-06	5.18622	TRJ	T	A	70	7	9.09
Qiyang	id5000608	5	946434	4.4299e-05	4.35361	ALL	C	T	137	99	41.95
Qiyang	id5000608	5	946434	6.51299e-06	5.18622	TRJ	C	T	70	7	9.09
Qiyang	id5000614	5	951163	8.53261e-06	5.06892	TRJ	C	A	69	7	9.21
Arkansas2006	id5000634	5	1002159	2.02046e-05	4.69455	ALL	G	A	148	119	44.57
Arkansas2006	id5000668	5	1014768	4.97201e-05	4.30347	ALL	A	G	138	134	49.26
Arkansas2006	id5000669	5	1015209	1.28717e-05	4.89036	ALL	T	C	145	120	45.28
Arkansas2006	id5000700	5	1045824	3.02338e-05	4.51951	ALL	A	T	146	125	46.13
Arkansas2006	id5000771	5	1131098	5.09479e-05	4.29287	ALL	A	C	145	127	46.69
Arkansas2006	id5000781	5	1144405	5.64794e-05	4.24811	ALL	T	C	145	126	46.49
Qiyang	id5001311	5	2310518	3.44025e-06	5.46341	TRJ	A	G	67	4	5.63
Faridpur	id5006020	5	14737607	6.37369e-05	4.19561	AUS	C	T	21	9	30
Faridpur	id5007687	5	18957596	2.68549e-06	5.57098	AUS	C	G	42	6	12.5
Faridpur	id5007690	5	18957997	4.34268e-06	5.36224	AUS	G	A	43	8	15.69
Arkansas2007	id5009556	5	22268053	2.32434e-05	4.6337	AUS	T	A	39	14	26.42
Qiyang	id5014702	5	29078628	1.11606e-06	5.95231	TRJ	T	G	53	6	10.17
Faridpur	id6004835	6	7577706	5.57658e-05	4.25363	ALL	G	T	237	14	5.58
Faridpur	id6005324	6	8185892	3.76259e-05	4.42451	TEJ	G	A	40	24	37.5
Faridpur	id6006288	6	10090472	4.51508e-05	4.34533	ALL	A	G	119	119	50
Texas	id6007280	6	11622868	1.52882e-05	4.81564	ALL	C	T	213	84	28.28
Arkansas2007	id6007321	6	11694674	6.07035e-05	4.21679	ALL	G	C	167	113	40.36
Arkansas2007	id6007335	6	11698672	5.54089e-05	4.25642	ALL	G	A	166	113	40.5
Arkansas2007	id6007366	6	11841578	1.76613e-05	4.75298	ALL	A	G	149	116	43.77
Arkansas2007	id6007368	6	11841949	4.21879e-05	4.37481	ALL	A	G	155	121	43.84
Arkansas2007	id6007395	6	11891876	3.25245e-05	4.48779	ALL	C	T	182	59	24.48
Arkansas2007	id6007408	6	11973580	7.34115e-05	4.13424	TRJ	G	T	63	12	16
Arkansas2007	id6007429	6	11979651	4.72153e-05	4.32592	ALL	T	C	158	115	42.12
Qiyang	wd6002655	6	19259382	1.0259e-09	8.9889	ALL	G	A	192	12	5.88
Qiyang	wd6002655	6	19259382	9.85985e-06	5.00613	TRJ	G	A	58	11	15.94
Arkansas2007	id6013281	6	24875429	8.04754e-05	4.09434	AUS	A	G	15	10	40
Texas	id7000661	7	4754828	7.29935e-05	4.13672	IND	T	C	16	12	42.86
Qiyang	id7002499	7	15728894	8.40959e-05	4.07523	AUS	T	C	45	4	8.16
Qiyang	wd7002251	7	15841276	9.01249e-05	4.04516	AUS	C	T	42	4	8.7
Qiyang	id7002534	7	15898798	5.91282e-05	4.22821	AUS	G	A	45	4	8.16
Qiyang	id7003047	7	19525956	4.58495e-05	4.33867	TRJ	C	T	55	17	23.61
Arkansas2006	id7003315	7	20958407	8.1323e-05	4.08979	ALL	G	A	158	92	36.8
Qiyang	id7004401	7	24220953	5.45536e-06	5.26318	AUS	C	G	47	4	7.84
Qiyang	ud7001764	7	24244684	2.98091e-06	5.52565	AUS	G	A	43	4	8.51
Qiyang	id7004414	7	24272812	5.45536e-06	5.26318	AUS	C	G	47	4	7.84
Qiyang	id7004418	7	24274071	1.73031e-06	5.76188	AUS	G	A	43	6	12.24
Qiyang	id7004427	7	24279993	1.53616e-05	4.81356	AUS	A	C	35	5	12.5
Arkansas2006	id7005658	7	28216253	8.39354e-05	4.07605	ALL	T	C	194	78	28.68
Arkansas2006	id7005661	7	28222065	8.4605e-05	4.0726	ALL	A	C	194	77	28.41
Qiyang	id8001625	8	5244123	7.31842e-06	5.13558	IND	C	T	35	7	16.67
Qiyang	id8002877	8	9106121	9.51107e-06	5.02177	TRJ	C	T	54	23	29.87
Qiyang	id8002894	8	9125761	1.1798e-05	4.92819	TRJ	G	A	52	25	32.47
Qiyang	id8003041	8	9383444	1.34446e-05	4.87145	TRJ	G	A	60	17	22.08
Qiyang	id8003101	8	9638295	1.34446e-05	4.87145	TRJ	T	C	60	17	22.08
Qiyang	id8003793	8	13700030	6.24095e-05	4.20475	ALL	C	T	110	63	36.42
Qiyang	id8003807	8	13908790	1.92438e-05	4.71571	TRJ	G	A	56	14	20
Qiyang	id8003913	8	14420267	7.3591e-05	4.13318	TRJ	A	C	62	15	19.48
Qiyang	id8006020	8	21534052	3.34475e-06	5.47564	ALL	G	A	133	103	43.64
Arkansas2006	id8007452	8	27210520	7.03007e-06	5.15304	AUS	A	T	41	13	24.07
Arkansas2006	id8007519	8	27423462	1.17443e-05	4.93017	AUS	G	C	39	14	26.42
Arkansas2006	id8007520	8	27424246	8.16065e-06	5.08828	AUS	T	C	41	14	25.45
Arkansas2006	id8007525	8	27441804	1.33525e-05	4.87444	AUS	T	C	47	8	14.55
Arkansas2006	id8007540	8	27460139	1.33525e-05	4.87444	AUS	A	G	47	8	14.55
Arkansas2006	id8007543	8	27476817	2.26324e-05	4.64527	AUS	C	T	33	9	21.43
Arkansas2006	id8007550	8	27484053	2.79005e-05	4.55439	AUS	A	T	44	9	16.98
Qiyang	id9007312	9	21382011	4.36297e-05	4.36022	ALL	T	C	126	50	28.41
Qiyang	id10002129	10	6808651	5.92547e-05	4.22728	TRJ	A	G	59	13	18.06
Faridpur	id10004030	10	14858013	5.2802e-05	4.27735	AUS	T	G	44	6	12
Faridpur	id10004069	10	14976185	2.05213e-05	4.68779	AUS	C	A	25	5	16.67
Faridpur	id10004071	10	14976684	6.82307e-05	4.16602	AUS	A	G	42	5	10.64
Faridpur	id10004497	10	16039915	6.97717e-05	4.15632	AUS	T	G	36	9	20
Faridpur	id10004679	10	16751682	4.49839e-05	4.34694	AUS	A	C	43	7	14
Faridpur	id10004685	10	16752563	2.56895e-05	4.59024	AUS	T	G	43	7	14
Faridpur	id10004686	10	16754097	4.12875e-05	4.38418	AUS	G	T	43	7	14
Faridpur	id10004699	10	16871818	1.22286e-05	4.91262	AUS	C	T	43	8	15.69
Faridpur	id10004740	10	16956231	1.91073e-05	4.7188	AUS	T	G	42	8	16
Faridpur	id10004753	10	16978948	1.3607e-05	4.86624	AUS	A	T	41	8	16.33
Faridpur	id10004766	10	16981597	1.22286e-05	4.91262	AUS	G	A	43	8	15.69
Faridpur	id10004767	10	16982012	3.67623e-06	5.4346	AUS	G	A	41	8	16.33
Faridpur	id10004780	10	16999386	1.22286e-05	4.91262	AUS	A	G	43	8	15.69
Faridpur	id10004785	10	17001990	5.04814e-05	4.29687	AUS	A	T	35	8	18.6
Faridpur	id10004825	10	17061885	1.22286e-05	4.91262	AUS	T	C	43	8	15.69
Faridpur	id10004832	10	17082734	4.04368e-05	4.39322	AUS	G	A	39	6	13.33
Faridpur	id10004845	10	17108109	3.45592e-05	4.46144	AUS	G	A	38	6	13.64
Faridpur	id10004851	10	17110187	2.3588e-06	5.62731	AUS	A	G	41	8	16.33
Faridpur	id10004853	10	17110807	4.01738e-06	5.39606	AUS	G	C	38	7	15.56
Faridpur	id10004884	10	17134896	1.22286e-05	4.91262	AUS	A	T	43	8	15.69
Faridpur	id10004904	10	17156566	1.60046e-06	5.79576	AUS	A	T	43	7	14
Faridpur	id10004909	10	17191430	7.66058e-05	4.11574	AUS	G	A	27	7	20.59
Faridpur	id10004914	10	17193319	3.86285e-07	6.41309	AUS	T	C	44	7	13.73
Faridpur	id10004942	10	17242288	4.88001e-07	6.31158	AUS	C	A	43	7	14
Faridpur	id10004974	10	17342968	9.5775e-07	6.01875	AUS	G	A	43	7	14
Faridpur	id10004985	10	17377688	3.86285e-07	6.41309	AUS	G	A	44	7	13.73
Faridpur	id10004986	10	17377765	3.86285e-07	6.41309	AUS	A	G	44	7	13.73
Faridpur	id10004989	10	17378903	3.86285e-07	6.41309	AUS	T	G	44	7	13.73
Faridpur	ud10001004	10	17381259	8.50446e-06	5.07035	AUS	G	A	40	6	13.04
Arkansas2006	id10005454	10	18248361	3.59239e-05	4.44462	TRJ	C	T	33	29	46.77
Texas	id10005916	10	19046263	1.90981e-05	4.71901	IND	C	A	62	8	11.43
Texas	id10005921	10	19070932	1.90981e-05	4.71901	IND	T	C	62	8	11.43
Texas	ud10001094	10	19177036	1.90981e-05	4.71901	IND	G	A	62	8	11.43
Texas	id10006008	10	19203215	1.90981e-05	4.71901	IND	G	A	62	8	11.43
Qiyang	id10006030	10	19279669	1.59612e-06	5.79693	IND	T	G	44	4	8.33
Qiyang	id10006031	10	19280334	1.59612e-06	5.79693	IND	G	A	44	4	8.33
Arkansas2006	id10006423	10	20308189	1.40772e-05	4.85148	TRJ	T	C	47	35	42.68
Arkansas2006	id10006427	10	20314749	3.25982e-05	4.48681	TRJ	T	G	48	35	42.17
Arkansas2006	id10006428	10	20315284	2.7173e-05	4.56586	TRJ	T	C	47	35	42.68
Arkansas2006	id10006430	10	20317483	3.26774e-05	4.48575	TRJ	A	G	44	35	44.3
Arkansas2006	id10006433	10	20317853	2.96236e-05	4.52836	TRJ	G	A	47	35	42.68
Arkansas2006	ud10001157	10	20321807	5.59379e-05	4.25229	TRJ	A	T	49	32	39.51
Arkansas2006	ud10001159	10	20355555	3.67904e-05	4.43427	TRJ	G	A	50	33	39.76
Arkansas2006	id10006452	10	20360711	5.82965e-05	4.23436	TRJ	G	T	50	32	39.02
Arkansas2006	wd10003827	10	20417239	3.67904e-05	4.43427	TRJ	C	T	50	33	39.76
Arkansas2006	ud10001160	10	20418218	3.67904e-05	4.43427	TRJ	G	A	50	33	39.76
Arkansas2006	wd10003837	10	20418248	3.67904e-05	4.43427	TRJ	A	G	50	33	39.76
Arkansas2006	wd10003851	10	20467116	5.82965e-05	4.23436	TRJ	C	T	50	32	39.02
Arkansas2006	id10006475	10	20525092	3.67904e-05	4.43427	TRJ	G	A	50	33	39.76
Arkansas2006	id10006487	10	20535703	5.68396e-05	4.24535	TRJ	C	T	50	31	38.27
Arkansas2006	wd10003871	10	20545225	3.67904e-05	4.43427	TRJ	G	A	50	33	39.76
Arkansas2006	id10007116	10	22476823	5.45804e-05	4.26296	AUS	A	G	24	9	27.27
Texas	id11001994	11	4986949	9.01009e-05	4.04527	ALL	C	G	175	108	38.16
Texas	id11002032	11	5020883	6.36108e-05	4.19647	ALL	A	C	179	117	39.53
Texas	id11002033	11	5020934	9.34417e-05	4.02946	ALL	G	A	180	121	40.2
Texas	id11002047	11	5023072	9.37779e-05	4.0279	ALL	G	A	180	120	40
Texas	id11002113	11	5142838	9.69019e-05	4.01367	ALL	G	A	180	120	40
Qiyang	id11002436	11	5747290	7.45161e-05	4.12775	ALL	C	T	218	18	7.63
Arkansas2007	id11002570	11	5889265	1.57248e-06	5.80341	IND	G	A	51	10	16.39
Qiyang	id11002570	11	5889265	6.41592e-06	5.19274	IND	G	A	42	6	12.5
Qiyang	id11005541	11	15818644	9.91945e-06	5.00351	ALL	C	A	165	60	26.67
Qiyang	id11005541	11	15818644	3.52567e-06	5.45276	TRJ	A	C	60	16	21.05
Qiyang	id11006496	11	17924665	5.11553e-05	4.29111	TRJ	A	G	65	12	15.58
Qiyang	dd11000345	11	21845463	1.09177e-05	4.96187	TRJ	A	G	53	7	11.67
Arkansas2006	dd11000752	11	22089129	2.95736e-05	4.5291	TEJ	T	C	40	28	41.18
Qiyang	id11008817	11	22447396	5.77241e-06	5.23864	IND	T	C	43	3	6.52
Arkansas2006	id11009951	11	24876073	1.47276e-05	4.83187	AUS	C	T	37	12	24.49
Qiyang	id11009987	11	24967219	5.43488e-08	7.26481	TRJ	G	A	72	5	6.49
Qiyang	id11010047	11	25098174	5.36829e-06	5.27016	TRJ	T	C	71	6	7.79
Qiyang	id11010087	11	25147988	8.17603e-06	5.08746	TRJ	T	C	63	8	11.27
Qiyang	id11010149	11	25310834	6.07265e-06	5.21662	TRJ	G	A	70	7	9.09
Qiyang	id11010152	11	25311124	6.07265e-06	5.21662	TRJ	A	G	70	7	9.09
Qiyang	id11010218	11	25425881	1.03595e-06	5.98466	TRJ	A	G	68	7	9.33
Qiyang	id11010221	11	25426683	7.20914e-05	4.14212	TRJ	G	A	66	10	13.16
Qiyang	ud11001597	11	25557075	3.66369e-06	5.43608	TRJ	G	T	69	8	10.39
Qiyang	id11010244	11	25558638	7.13553e-06	5.14657	TRJ	A	T	68	7	9.33
Qiyang	id11010260	11	25576590	6.0935e-06	5.21513	TRJ	G	T	67	7	9.46
Qiyang	id11010266	11	25581195	7.16713e-06	5.14465	TRJ	G	A	68	7	9.33
Qiyang	id11010366	11	25850373	4.17135e-06	5.37972	TRJ	C	A	67	8	10.67
Qiyang	id11010372	11	25851231	4.11786e-06	5.38533	TRJ	G	A	68	8	10.53
Qiyang	id11010373	11	25851251	4.11786e-06	5.38533	TRJ	T	C	68	8	10.53
Qiyang	ud11001615	11	25928278	7.39914e-06	5.13082	ALL	T	C	191	42	18.03
Qiyang	ud11001615	11	25928278	7.07788e-06	5.1501	TRJ	T	C	69	7	9.21
Qiyang	id11010404	11	25929999	4.74765e-05	4.32352	ALL	G	A	210	25	10.64
Qiyang	id11010404	11	25929999	7.07788e-06	5.1501	TRJ	G	A	69	7	9.21
Qiyang	id11010407	11	25931815	1.60435e-06	5.7947	ALL	G	C	182	46	20.18
Qiyang	id11010407	11	25931815	6.07265e-06	5.21662	TRJ	G	C	70	7	9.09
Qiyang	id11010430	11	25982249	9.02783e-06	5.04442	TRJ	A	G	68	7	9.33
Qiyang	id11010447	11	26003830	7.176e-06	5.14412	TRJ	A	T	69	7	9.21
Qiyang	id11010449	11	26004676	1.5131e-05	4.82013	ALL	T	G	159	39	19.7
Qiyang	id11010449	11	26004676	1.1342e-05	4.94531	TRJ	T	G	65	7	9.72
Qiyang	id11010706	11	26711260	6.06567e-05	4.21712	TRJ	T	C	62	15	19.48
Qiyang	id11010731	11	26729273	8.60774e-05	4.06511	TRJ	G	C	61	16	20.78
Qiyang	id11010957	11	27123843	7.23431e-05	4.1406	TRJ	A	G	58	15	20.55
Qiyang	id11010992	11	27179712	3.46337e-05	4.4605	ALL	A	G	215	22	9.28
Qiyang	id11010992	11	27179712	2.81733e-06	5.55016	TRJ	A	G	60	17	22.08
Qiyang	id11011136	11	27332108	2.57392e-05	4.58941	ALL	A	C	191	17	8.17
Qiyang	id11011136	11	27332108	9.65953e-05	4.01504	TRJ	A	C	51	14	21.54
Qiyang	id11011139	11	27342165	7.82922e-06	5.10628	TRJ	C	T	60	14	18.92
Qiyang	id11011152	11	27347858	2.01532e-06	5.69566	TRJ	G	T	58	19	24.68
Qiyang	id11011169	11	27353565	1.18119e-06	5.92768	ALL	C	T	194	38	16.38
Texas	id11011521	11	28284273	8.93566e-05	4.04887	ALL	C	T	258	29	10.1
Faridpur	id11011524	11	28284657	7.74774e-05	4.11082	ALL	C	T	125	123	49.6
Faridpur	id11011548	11	28322308	4.04674e-05	4.3929	ALL	T	G	231	17	6.85
Texas	id11011548	11	28322308	6.31567e-05	4.19958	ALL	T	G	273	25	8.39
Faridpur	id12006316	12	18851141	6.40257e-05	4.19365	AUS	A	G	34	17	33.33
Faridpur	id12006330	12	18894355	5.48322e-05	4.26096	AUS	T	C	33	13	28.26
Faridpur	id12006332	12	18900501	5.48322e-05	4.26096	AUS	T	C	33	13	28.26
Qiyang	id12007756	12	22912459	4.47693e-06	5.34902	IND	C	T	33	4	10.81
Qiyang	id12007774	12	22924289	5.09789e-06	5.29261	IND	G	A	44	3	6.38
Qiyang	id12007838	12	23033269	5.09789e-06	5.29261	IND	G	A	44	3	6.38
Qiyang	id12007880	12	23123039	1.42396e-08	7.8465	IND	G	A	44	4	8.33
Qiyang	ud12001370	12	23134005	2.62539e-09	8.58081	IND	C	A	41	3	6.82
Qiyang	id12007916	12	23165239	2.31715e-05	4.63505	IND	C	T	38	2	5
Qiyang	id12008042	12	23306854	1.60139e-08	7.7955	IND	A	G	43	4	8.51
Qiyang	id12008071	12	23345537	1.21902e-09	8.91399	IND	C	T	44	3	6.38
Qiyang	id12008103	12	23431809	1.46452e-06	5.83431	IND	T	C	43	5	10.42
Qiyang	id12008152	12	23522485	1.07826e-06	5.96728	IND	T	C	33	3	8.33
Qiyang	id12008164	12	23541798	1.54863e-05	4.81005	ALL	C	T	143	92	39.15
Qiyang	id12008164	12	23541798	1.46452e-06	5.83431	IND	T	C	43	5	10.42
Qiyang	id12008349	12	23817464	1.42217e-05	4.84705	IND	T	C	38	7	15.56
Qiyang	id12008382	12	23885977	8.08935e-10	9.09209	IND	C	A	45	3	6.25
Qiyang	id12008388	12	23888731	8.08935e-10	9.09209	IND	C	T	45	3	6.25
Qiyang	id12008501	12	23923724	1.86582e-05	4.72913	IND	C	G	30	5	14.29
