# Supplementary material for: Genome Wide Association Mapping of Grain Arsenic, Copper, Molybdenum and Zinc in Rice (Oryza sativa L.) Grown at Four International Field Sites
Source: PLoS One. 2014 Feb 25;9(2):e89685. doi: 10.1371/journal.pone.0089685 (PMC3934919; doi:10.1371/journal.pone.0089685)
Supplement: Table S6 — List of significant SNPs associated with the accumulation of zinc within rice grains. (XLSX) [file pone.0089685.s007.xlsx]

## Sheet: Sheet1
Field site	Marker	Chromosome	BP	P-value	-Log(P)	Association detected in	major allele	minor allele	Number of major alleles	Number of minor alleles	MAF(%)
Arkansas2006	id1000093	1	320576	3.89174e-05	4.40986	IND	C	T	44	12	21.43
Arkansas2006	id1000130	1	337497	1.85811e-05	4.73093	IND	C	G	42	12	22.22
Arkansas2006	id1000159	1	362376	3.89174e-05	4.40986	IND	A	G	44	12	21.43
Arkansas2006	id1000196	1	382993	3.89174e-05	4.40986	IND	T	C	44	12	21.43
Arkansas2006	id1000215	1	400599	9.21225e-05	4.03563	IND	G	T	45	10	18.18
Arkansas2006	id1000223	1	422620	7.14761e-05	4.14584	IND	G	T	45	10	18.18
Arkansas2006	id1000232	1	424825	7.59818e-05	4.11929	IND	T	G	46	10	17.86
Arkansas2006	id1000234	1	425527	7.59818e-05	4.11929	IND	G	T	46	10	17.86
Faridpur	id1004348	1	5481198	2.51646e-05	4.59921	AUS	T	C	37	9	19.57
Qiyang	id1005056	1	6521041	6.8248e-05	4.16591	IND	A	G	36	6	14.29
Qiyang	id1005067	1	6524460	8.61802e-05	4.06459	IND	C	T	45	3	6.25
Qiyang	id1005086	1	6532939	3.60108e-05	4.44357	IND	A	T	40	6	13.04
Qiyang	id1005088	1	6533933	8.61802e-05	4.06459	IND	C	G	45	3	6.25
Texas	id1005334	1	7046652	8.54962e-06	5.06805	ALL	A	C	199	48	19.43
Faridpur	dd1000788	1	7339170	1.02153e-05	4.99075	IND	T	C	24	2	7.69
Arkansas2007	id1005954	1	7573734	4.60719e-05	4.33656	ALL	T	C	149	116	43.77
Texas	id1009790	1	14756891	5.12964e-05	4.28991	AUS	A	G	38	17	30.91
Texas	id1009795	1	14757737	5.12964e-05	4.28991	AUS	A	T	38	17	30.91
Texas	id1009811	1	14809405	9.96036e-05	4.00173	ALL	C	A	261	31	10.62
Texas	id1009842	1	14813822	4.15004e-05	4.38195	AUS	A	T	37	17	31.48
Texas	id1009867	1	14818014	7.78192e-05	4.10891	ALL	A	G	267	28	9.49
Arkansas2006	id1009968	1	15133560	9.28171e-05	4.03237	AUS	G	A	45	10	18.18
Texas	id1010950	1	18234738	1.7634e-05	4.75365	IND	T	G	40	30	42.86
Texas	id1010954	1	18235177	3.19829e-05	4.49508	IND	C	T	39	27	40.91
Texas	id1010965	1	18258514	1.82703e-06	5.73826	IND	A	G	35	28	44.44
Texas	id1010967	1	18258795	6.64599e-05	4.17744	IND	G	A	29	26	47.27
Texas	id1010973	1	18260207	1.7634e-05	4.75365	IND	G	C	40	30	42.86
Texas	id1011349	1	18846597	5.73373e-05	4.24156	TEJ	C	A	81	7	7.95
Texas	id1013343	1	23336377	3.59477e-05	4.44433	IND	G	A	47	11	18.97
Qiyang	id1016836	1	28609529	3.90277e-06	5.40863	IND	C	A	37	3	7.5
Arkansas2006	id1019220	1	31689908	4.08161e-05	4.38917	AUS	A	G	31	23	42.59
Arkansas2006	id1019232	1	31712332	2.10259e-05	4.67724	AUS	T	G	29	25	46.3
Arkansas2006	id1028617	1	43231934	7.07624e-05	4.1502	IND	T	C	49	7	12.5
Arkansas2007	id2010437	2	24583993	7.41479e-05	4.1299	ALL	A	G	208	69	24.91
Arkansas2006	id2013132	2	29823300	1.0843e-05	4.96485	IND	C	T	44	12	21.43
Texas	id2015033	2	33743532	8.84599e-05	4.05325	IND	G	A	38	32	45.71
Arkansas2007	id2015729	2	34828647	3.44968e-05	4.46222	AUS	G	A	49	5	9.26
Arkansas2007	id2015743	2	34834496	3.44968e-05	4.46222	AUS	C	T	49	5	9.26
Arkansas2007	id2015744	2	34834886	4.85361e-05	4.31394	AUS	G	T	49	4	7.55
Arkansas2007	id2015782	2	34881879	5.63216e-05	4.24932	AUS	T	C	50	4	7.41
Qiyang	id2016217	2	35336750	6.8323e-06	5.16543	IND	C	A	30	2	6.25
Faridpur	id2016279	2	35418303	9.40649e-05	4.02657	AUS	A	G	14	9	39.13
Faridpur	id3000031	3	308658	2.93457e-05	4.53246	AUS	C	T	34	5	12.82
Faridpur	id3000038	3	341381	3.7906e-05	4.42129	AUS	T	C	35	15	30
Faridpur	id3000096	3	367007	3.26266e-05	4.48643	AUS	G	A	36	13	26.53
Faridpur	id3000097	3	369000	1.21468e-05	4.91554	AUS	C	T	37	14	27.45
Faridpur	id3000101	3	372053	1.21468e-05	4.91554	AUS	G	A	37	14	27.45
Faridpur	id3000107	3	406216	8.49175e-05	4.071	AUS	G	A	33	7	17.5
Faridpur	id3000114	3	437058	3.02963e-06	5.51861	AUS	G	T	38	13	25.49
Faridpur	id3000120	3	438196	3.02963e-06	5.51861	AUS	A	G	38	13	25.49
Faridpur	id3000127	3	443301	3.02963e-06	5.51861	AUS	T	C	38	13	25.49
Faridpur	id3000136	3	450580	8.35863e-05	4.07786	AUS	G	A	39	12	23.53
Faridpur	id3000209	3	553737	2.5828e-05	4.58791	AUS	C	A	38	10	20.83
Texas	id3003809	3	6724521	2.04554e-06	5.68919	ALL	T	C	163	112	40.73
Qiyang	id3003855	3	6986169	3.23841e-05	4.48967	AUS	T	C	45	3	6.25
Faridpur	id3010186	3	21786194	1.51516e-06	5.81954	AUS	C	T	40	10	20
Texas	id3010186	3	21786194	4.89016e-06	5.31068	AUS	C	T	42	12	22.22
Faridpur	ud3001221	3	21944249	1.51516e-06	5.81954	AUS	A	G	40	10	20
Texas	ud3001221	3	21944249	4.89016e-06	5.31068	AUS	A	G	42	12	22.22
Faridpur	id3011865	3	27510896	4.93338e-06	5.30686	IND	A	T	24	2	7.69
Qiyang	id3013232	3	28309539	4.14448e-05	4.38253	IND	G	A	44	4	8.33
Texas	id3016222	3	33428708	2.19381e-06	5.6588	ALL	C	T	222	58	20.71
Qiyang	id3017871	3	35770153	7.57572e-05	4.12058	TEJ	G	A	55	6	9.84
Qiyang	id3017884	3	35784000	7.57572e-05	4.12058	TEJ	A	G	55	6	9.84
Faridpur	id4010984	4	31853012	7.53353e-06	5.123	AUS	T	C	39	12	23.53
Faridpur	wd4003179	4	31953475	3.7022e-07	6.43154	AUS	C	T	40	5	11.11
Faridpur	id4011016	4	31953961	1.9345e-06	5.71343	AUS	T	G	40	7	14.89
Faridpur	id4011022	4	31957137	2.63258e-05	4.57962	AUS	C	T	38	11	22.45
Faridpur	id4011065	4	32007360	5.72863e-07	6.24195	AUS	C	T	44	6	12
Faridpur	id4011077	4	32010690	9.26777e-07	6.03302	AUS	G	T	44	6	12
Faridpur	id4011095	4	32045742	1.17692e-06	5.92925	AUS	T	C	45	6	11.76
Faridpur	id4011105	4	32062239	4.25777e-07	6.37082	AUS	C	T	46	5	9.8
Faridpur	id4011106	4	32062490	3.8022e-05	4.41996	AUS	C	A	37	8	17.78
Faridpur	id4011130	4	32088424	1.42606e-06	5.84586	AUS	A	G	44	6	12
Faridpur	id4011196	4	32179400	3.98462e-05	4.39961	AUS	G	A	45	6	11.76
Faridpur	id4011203	4	32181736	3.98462e-05	4.39961	AUS	G	C	45	6	11.76
Faridpur	id4011223	4	32192196	3.98462e-05	4.39961	AUS	C	A	45	6	11.76
Faridpur	id4011237	4	32215879	3.98462e-05	4.39961	AUS	C	T	45	6	11.76
Faridpur	id4011240	4	32216598	3.76242e-05	4.42453	AUS	C	T	43	6	12.24
Faridpur	wd4003182	4	32223999	3.98462e-05	4.39961	AUS	G	A	45	6	11.76
Arkansas2007	id5006350	5	15873576	3.99698e-05	4.39827	TRJ	G	T	67	11	14.1
Arkansas2007	id5006463	5	16200507	3.75862e-05	4.42497	TRJ	T	C	68	11	13.92
Arkansas2007	ud5000705	5	16375327	4.29445e-05	4.36709	TRJ	C	G	66	5	7.04
Faridpur	wd5002778	5	21890465	3.79887e-05	4.42035	AUS	G	A	32	16	33.33
Texas	ud6000027	6	724233	1.42992e-06	5.84469	IND	C	T	45	11	19.64
Texas	id6000463	6	727212	2.16913e-06	5.66371	IND	T	G	56	14	20
Texas	id6000989	6	1414974	2.68147e-06	5.57163	IND	C	T	43	26	37.68
Texas	ud6000061	6	1416148	4.71117e-06	5.32687	IND	C	T	42	26	38.24
Texas	id6001021	6	1449320	8.65029e-07	6.06297	IND	G	A	43	22	33.85
Faridpur	id6001632	6	2160757	2.94192e-05	4.53137	AUS	G	A	31	13	29.55
Faridpur	id6001717	6	2246745	2.12008e-05	4.67365	AUS	A	T	35	14	28.57
Qiyang	wd6002487	6	18208311	3.80911e-05	4.41918	TEJ	G	C	32	11	25.58
Qiyang	wd6002655	6	19259382	2.89331e-06	5.5386	ALL	G	A	192	12	5.88
Qiyang	id6010225	6	19328416	3.33919e-06	5.47636	TEJ	C	A	33	28	45.9
Qiyang	id6010226	6	19328691	3.33919e-06	5.47636	TEJ	T	C	33	28	45.9
Qiyang	id6010240	6	19332556	3.33919e-06	5.47636	TEJ	A	G	33	28	45.9
Qiyang	id6010277	6	19426454	3.33919e-06	5.47636	TEJ	A	C	33	28	45.9
Qiyang	id6010373	6	19552422	9.26766e-05	4.03303	TEJ	T	C	38	23	37.7
Qiyang	id6010380	6	19553796	9.26766e-05	4.03303	TEJ	C	A	38	23	37.7
Qiyang	id6010390	6	19582680	9.26766e-05	4.03303	TEJ	A	T	38	23	37.7
Qiyang	id6010437	6	19661468	9.26766e-05	4.03303	TEJ	T	G	38	23	37.7
Qiyang	id6010447	6	19664738	9.26766e-05	4.03303	TEJ	C	T	38	23	37.7
Arkansas2007	id6010472	6	19739735	8.05416e-05	4.09398	ALL	T	C	153	122	44.36
Arkansas2007	id6010493	6	19787877	4.03632e-05	4.39401	ALL	A	G	184	93	33.57
Arkansas2007	id6010496	6	19788314	9.67707e-05	4.01426	ALL	G	A	174	97	35.79
Qiyang	wd6003042	6	23533833	1.09414e-06	5.96093	AUS	G	T	46	3	6.12
Faridpur	id7000652	7	4753914	1.1522e-05	4.93847	IND	C	T	47	3	6
Qiyang	ud7000457	7	5649398	6.04691e-05	4.21847	AUS	G	A	45	5	10
Faridpur	id7001967	7	11323542	3.20534e-05	4.49413	AUS	A	G	20	9	31.03
Faridpur	id7001978	7	11325712	5.72051e-05	4.24257	AUS	G	A	43	8	15.69
Faridpur	ud7000832	7	11327077	2.87116e-06	5.54194	AUS	T	C	31	7	18.42
Faridpur	id7002007	7	11614030	7.55363e-07	6.12184	AUS	T	C	40	5	11.11
Texas	id7002007	7	11614030	7.79017e-05	4.10845	AUS	T	C	43	5	10.42
Faridpur	id7002038	7	11788043	9.44219e-09	8.02493	AUS	G	A	40	11	21.57
Texas	id7002038	7	11788043	3.61056e-05	4.44243	AUS	G	A	43	12	21.82
Faridpur	id7002068	7	12291042	3.8203e-08	7.4179	AUS	T	C	35	8	18.6
Faridpur	id7002070	7	12313985	9.44219e-09	8.02493	AUS	T	C	40	11	21.57
Texas	id7002070	7	12313985	3.61056e-05	4.44243	AUS	T	C	43	12	21.82
Faridpur	id7002086	7	12358649	5.42838e-08	7.26533	AUS	C	A	40	5	11.11
Faridpur	id7002087	7	12429289	1.34767e-08	7.87042	AUS	G	T	39	11	22
Texas	id7002087	7	12429289	4.73892e-05	4.32432	AUS	G	T	42	12	22.22
Faridpur	wd7001643	7	12442462	5.72424e-06	5.24228	AUS	T	A	38	6	13.64
Faridpur	ud7000924	7	12794040	9.44219e-09	8.02493	AUS	A	C	40	11	21.57
Texas	ud7000924	7	12794040	3.61056e-05	4.44243	AUS	A	C	43	12	21.82
Faridpur	wd7001763	7	13028013	5.72051e-05	4.24257	AUS	A	G	43	8	15.69
Faridpur	id7002132	7	13072912	5.72051e-05	4.24257	AUS	A	G	43	8	15.69
Faridpur	ud7000939	7	13075572	5.57148e-05	4.25403	AUS	G	A	41	8	16.33
Faridpur	id7002151	7	13118535	3.07214e-05	4.51256	AUS	T	A	40	6	13.04
Faridpur	wd7001809	7	13170763	7.29075e-08	7.13723	AUS	G	C	40	9	18.37
Faridpur	id7002161	7	13172074	5.72051e-05	4.24257	AUS	T	C	43	8	15.69
Faridpur	ud7000952	7	13213929	4.5122e-09	8.34561	AUS	T	C	41	10	19.61
Faridpur	wd7001838	7	13279862	9.44219e-09	8.02493	AUS	A	C	40	11	21.57
Texas	wd7001838	7	13279862	3.61056e-05	4.44243	AUS	A	C	43	12	21.82
Faridpur	id7002225	7	13547060	1.00831e-08	7.99641	AUS	C	G	34	11	24.44
Faridpur	id7002227	7	13593609	9.44219e-09	8.02493	AUS	C	T	40	11	21.57
Texas	id7002227	7	13593609	3.61056e-05	4.44243	AUS	C	T	43	12	21.82
Faridpur	id7002254	7	13740991	2.05911e-07	6.68632	AUS	T	C	40	8	16.67
Texas	id7002254	7	13740991	5.88019e-05	4.23061	AUS	T	C	43	9	17.31
Faridpur	id7002260	7	13775162	6.21927e-07	6.20626	AUS	A	G	18	9	33.33
Faridpur	id7002280	7	14536861	2.08595e-08	7.6807	AUS	T	C	40	10	20
Texas	id7002280	7	14536861	1.43471e-05	4.84324	AUS	T	C	43	11	20.37
Faridpur	id7002289	7	14608160	2.083e-05	4.68131	ALL	C	T	153	97	38.8
Faridpur	id7002289	7	14608160	1.51229e-08	7.82037	AUS	T	C	39	10	20.41
Texas	id7002289	7	14608160	2.09868e-05	4.67805	AUS	T	C	42	11	20.75
Faridpur	id7002290	7	14608599	1.71034e-05	4.76692	ALL	A	G	154	98	38.89
Faridpur	id7002290	7	14608599	9.44219e-09	8.02493	AUS	G	A	40	11	21.57
Texas	id7002290	7	14608599	3.61056e-05	4.44243	AUS	G	A	43	12	21.82
Faridpur	id7002294	7	14613947	9.44219e-09	8.02493	AUS	A	G	40	11	21.57
Texas	id7002294	7	14613947	3.61056e-05	4.44243	AUS	A	G	43	12	21.82
Faridpur	id7002863	7	18507128	7.94499e-05	4.09991	IND	G	A	48	3	5.88
Arkansas2006	id7003641	7	22054266	8.01235e-05	4.09624	AUS	G	A	45	10	18.18
Qiyang	id8001747	8	5382253	2.33276e-06	5.63213	IND	A	G	45	3	6.25
Faridpur	id8002600	8	8448656	9.66609e-05	4.01475	TEJ	G	A	31	31	50
Arkansas2006	id8002618	8	8487096	1.81685e-05	4.74068	AUS	C	T	30	25	45.45
Arkansas2006	id8002628	8	8508148	2.71359e-05	4.56646	AUS	G	T	28	24	46.15
Arkansas2006	id8002649	8	8608214	5.92313e-05	4.22745	AUS	C	G	32	20	38.46
Arkansas2006	id8003010	8	9337428	5.21007e-05	4.28316	AUS	G	A	34	12	26.09
Arkansas2006	id8004029	8	14983397	3.06509e-05	4.51356	TRJ	A	G	65	18	21.69
Arkansas2006	ud8000946	8	15056048	6.37816e-05	4.1953	TRJ	C	T	63	20	24.1
Arkansas2006	id8004134	8	15395591	3.06509e-05	4.51356	TRJ	T	A	65	18	21.69
Arkansas2006	id8004152	8	15436615	6.37816e-05	4.1953	TRJ	A	C	63	20	24.1
Arkansas2006	id8004177	8	15480609	6.42259e-05	4.19229	TRJ	A	G	62	20	24.39
Qiyang	id8005911	8	21274688	4.50556e-05	4.34625	IND	A	G	45	3	6.25
Qiyang	id8005917	8	21312060	1.21792e-05	4.91438	IND	T	C	41	3	6.82
Faridpur	id8006855	8	24386936	2.89182e-05	4.53883	TEJ	C	G	43	25	36.76
Arkansas2007	id8006888	8	24882466	1.22526e-05	4.91177	TRJ	G	A	61	18	22.78
Arkansas2007	id8006891	8	24886685	1.43431e-05	4.84336	TRJ	C	T	62	18	22.5
Arkansas2007	ud9000430	9	8544062	5.85233e-06	5.23267	AUS	A	C	44	3	6.38
Qiyang	id9006139	9	17857737	9.44305e-05	4.02489	IND	C	A	24	14	36.84
Arkansas2007	ud9001083	9	18046031	8.91211e-05	4.05002	AUS	G	A	46	7	13.21
Arkansas2007	id9006237	9	18088059	3.49124e-05	4.45702	AUS	A	G	40	8	16.67
Arkansas2006	id10002354	10	7318457	5.15839e-05	4.28749	TEJ	C	T	61	4	6.15
Arkansas2006	id10002707	10	9873389	8.55965e-05	4.06754	TEJ	A	G	62	16	20.51
Texas	id10003681	10	13867606	3.10576e-05	4.50783	ALL	A	G	169	133	44.04
Qiyang	id10004985	10	17377688	1.93854e-05	4.71253	TRJ	A	G	73	4	5.19
Qiyang	id10005002	10	17413810	1.93854e-05	4.71253	TRJ	G	A	73	4	5.19
Qiyang	id10005039	10	17538716	1.77944e-05	4.74972	TRJ	G	A	72	4	5.26
Texas	id10006374	10	20080257	6.95177e-05	4.1579	AUS	A	G	46	9	16.36
Texas	id10006376	10	20080339	7.6455e-07	6.11659	AUS	G	A	45	8	15.09
Texas	id10006386	10	20104984	6.95177e-05	4.1579	AUS	G	A	46	9	16.36
Texas	id10006389	10	20110071	7.71018e-07	6.11294	AUS	G	A	46	8	14.81
Texas	id10006427	10	20314749	4.05976e-05	4.3915	AUS	T	G	44	11	20
Texas	id10006429	10	20316745	4.05976e-05	4.3915	AUS	G	T	44	11	20
Texas	ud10001157	10	20321807	4.63196e-05	4.33424	AUS	A	T	43	11	20.37
Faridpur	id11003331	11	8736819	2.51489e-05	4.59948	AUS	G	A	42	8	16
Faridpur	id11003336	11	8741488	2.51489e-05	4.59948	AUS	A	T	42	8	16
Faridpur	id11003349	11	8778705	1.03851e-05	4.98359	AUS	A	G	42	8	16
Texas	id11003349	11	8778705	8.78774e-05	4.05612	AUS	A	G	45	9	16.67
Faridpur	id11003351	11	8779188	6.51067e-05	4.18637	AUS	A	G	43	7	14
Faridpur	id11003943	11	10778730	6.32507e-05	4.19893	AUS	C	T	21	3	12.5
Arkansas2007	id11005328	11	15609416	2.32483e-05	4.63361	TRJ	C	T	76	4	5
Arkansas2007	id11005662	11	16144015	3.09829e-06	5.50888	AUS	G	C	48	4	7.69
Arkansas2007	id11005701	11	16191202	1.50749e-06	5.82175	AUS	C	T	45	5	10
Texas	id11005701	11	16191202	2.67305e-05	4.57299	AUS	C	T	46	5	9.8
Arkansas2007	id11005712	11	16194126	6.35927e-06	5.19659	AUS	C	T	47	7	12.96
Texas	id11005894	11	16482745	2.0767e-05	4.68263	ALL	A	G	143	106	42.57
Texas	id11005894	11	16482745	5.30642e-05	4.2752	TEJ	A	G	72	5	6.49
Qiyang	id12000560	12	1210696	2.5227e-05	4.59813	IND	C	G	31	2	6.06
